# Supplementary material for: Trichostatin A Targets the Mitochondrial Respiratory Chain, Increasing Mitochondrial Reactive Oxygen Species Production to Trigger Apoptosis in Human Breast Cancer Cells
Source: PLoS One. 2014 Mar 13;9(3):e91610. doi: 10.1371/journal.pone.0091610 (PMC3953478; doi:10.1371/journal.pone.0091610)
Supplement: Table S1 — The raw data of the cell cycle analysis. (Related to Figure 2A). (XLS) [file pone.0091610.s002.xls]

## Sheet: Sheet1
	Table S1 the raw data of cell cycle analysis
	Samples	G0/G1	S	G2/M
	MCF-10A+DMSO	58.3±3.2%	34.7±2.1%	7.0±2.9%
	MCF-10A+TSA	50.2±3.8%	39.7±4.5%	10.1±4.8%
	MCF-7+DMSO	68.8±1.1%	19.4±3.3%	13.8±1.3%
	MCF-7+TSA	41.5±2.4%	26.7±2.7%	31.8±1.4%
	MDA-MB-231+DMSO	66.6±2.0%	25.3±3.2%	8.1±3.4%
	MDA-MB-231+TSA	29.2±1.6%	20.6±5.3%	50.2±2.1%
