# Supplementary material for: Trichostatin A Targets the Mitochondrial Respiratory Chain, Increasing Mitochondrial Reactive Oxygen Species Production to Trigger Apoptosis in Human Breast Cancer Cells
Source: PLoS One. 2014 Mar 13;9(3):e91610. doi: 10.1371/journal.pone.0091610 (PMC3953478; doi:10.1371/journal.pone.0091610)
Supplement: Table S2 — The raw data of the cell cycle analysis. (Related to Figure 2F). (XLS) [file pone.0091610.s003.xls]

## Sheet: Sheet1
		Table S2 The raw data of cell cycle analysis
		Samples	G0/G1	S	G2/M
		Con	57.3±1.9%	26.4±1.2%	16.3±2.3%
		ZVAD-fmk	54.2±3.8%	23.7±0.7%	22.1±1.4%
		TSA	31.3±1.2%	16.5±0.9%	52.2±1.5%
		TSA+ZVAD-fmk	39.8±1.3%	12.9±2.6%	47.3±3.9%
